# Supplementary material for: An Integrated Biorefinery Proof of Concept: The Synthesis of Fully Bio-Based, Functional Lignin Polyester Copolymers of Cyclic Anhydrides and Epoxides Towards Polyol Applications and Tunable Bio-Derived Materials
Source: Polymers (Basel). 2025 Oct 21;17(20):2806. doi: 10.3390/polym17202806 (PMC12567910; doi:10.3390/polym17202806)
Supplement: Supplementary file 1 [file polymers-17-02806-s001.zip]

Archive with 1 entries (1 files):
- polymers-3904282-supplementary.pdf
